# Supplementary material for: Identification of cuproptosis-related lncRNAs to predict prognosis and immune infiltration characteristics in alimentary tract malignancies
Source: BMC Bioinformatics. 2023 May 4;24:184. doi: 10.1186/s12859-023-05314-z (PMC10161432; doi:10.1186/s12859-023-05314-z)
Supplement: Supplementary file 1 — Additional file 1. Cuproptosis genes. [file 12859_2023_5314_MOESM1_ESM.xlsx]

## Sheet: Sheet1
ATP7A
ATP7B
CDKN2A
DBT
DLAT
DLD
DLST
FDX1
GCSH
GLS
LIAS
LIPT1
MTF1
PDHA1
PDHB
SLC31A1
