# Supplementary material for: Identification of cuproptosis-related lncRNAs to predict prognosis and immune infiltration characteristics in alimentary tract malignancies
Source: BMC Bioinformatics. 2023 May 4;24:184. doi: 10.1186/s12859-023-05314-z (PMC10161432; doi:10.1186/s12859-023-05314-z)
Supplement: Supplementary file 3 — Additional file 3. GO analysis of the DEGs. [file 12859_2023_5314_MOESM3_ESM.xlsx]

## Sheet: GO1
ONTOLOGY	ID	Description	GeneRatio	BgRatio	pvalue	p.adjust	qvalue	geneID	Count
BP	GO:0003002	regionalization	28/295	360/18903	2.99732e-12	9.22874e-09	8.44297e-09	BARX1/CRB2/DKK1/DMRT2/DYNC2H1/DZIP1L/EOMES/FOXD1/GATA4/GLI3/HOXA4/HOXA9/HOXB8/HOXC10/HOXC11/HOXC4/HOXC6/HOXC8/HOXC9/IRX3/NKD1/NKX3-1/PITX2/SFRP1/SIX2/TDGF1/TP63/WNT7B	28
BP	GO:0007389	pattern specification process	31/295	472/18903	1.58066e-11	2.43342e-08	2.22623e-08	BARX1/CRB2/DKK1/DMRT2/DYNC2H1/DZIP1L/EOMES/FOXD1/GATA4/GLI3/HOXA4/HOXA9/HOXB8/HOXC10/HOXC11/HOXC4/HOXC6/HOXC8/HOXC9/IRX3/LEFTY1/MEIS2/NKD1/NKX3-1/PITX2/SATB2/SFRP1/SIX2/TDGF1/TP63/WNT7B	31
BP	GO:0009952	anterior/posterior pattern specification	20/295	218/18903	2.36536e-10	2.42765e-07	2.22095e-07	BARX1/CRB2/DKK1/DMRT2/GATA4/GLI3/HOXA4/HOXA9/HOXB8/HOXC10/HOXC11/HOXC4/HOXC6/HOXC8/HOXC9/NKD1/NKX3-1/SFRP1/SIX2/TDGF1	20
BP	GO:0031424	keratinization	13/295	84/18903	5.81426e-10	4.47553e-07	4.09446e-07	ABCA12/KRT16/KRT4/KRT5/KRT6A/KRT6C/KRT7/SPRR1A/SPRR1B/SPRR2D/SPRR2E/SPRR3/TGM1	13
BP	GO:0030216	keratinocyte differentiation	16/295	170/18903	1.07069e-08	6.59331e-06	6.03193e-06	ABCA12/KRT16/KRT4/KRT5/KRT6A/KRT6C/KRT7/S100A7/SCEL/SPRR1A/SPRR1B/SPRR2D/SPRR2E/SPRR3/TGM1/TP63	16
BP	GO:0048706	embryonic skeletal system development	14/295	128/18903	1.32091e-08	6.77848e-06	6.20134e-06	DMRT2/GLI3/HOXA4/HOXA9/HOXB8/HOXC11/HOXC4/HOXC6/HOXC9/PAX5/SATB2/SIX2/SIX4/TFAP2A	14
BP	GO:0048704	embryonic skeletal system morphogenesis	12/295	94/18903	2.54956e-08	1.12144e-05	1.02596e-05	GLI3/HOXA4/HOXA9/HOXB8/HOXC11/HOXC4/HOXC9/PAX5/SATB2/SIX2/SIX4/TFAP2A	12
BP	GO:0009913	epidermal cell differentiation	18/295	235/18903	3.28142e-08	1.26294e-05	1.15541e-05	ABCA12/ATOH1/KRT16/KRT4/KRT5/KRT6A/KRT6C/KRT7/PITX2/S100A7/SCEL/SPRR1A/SPRR1B/SPRR2D/SPRR2E/SPRR3/TGM1/TP63	18
BP	GO:0008544	epidermis development	22/295	362/18903	6.36259e-08	2.17671e-05	1.99138e-05	ABCA12/ATOH1/DKK1/KRT14/KRT16/KRT4/KRT5/KRT6A/KRT6C/KRT7/PITX2/PTHLH/S100A7/SCEL/SPRR1A/SPRR1B/SPRR2D/SPRR2E/SPRR3/TGM1/TP63/ZNF750	22
BP	GO:0048705	skeletal system morphogenesis	16/295	227/18903	5.94417e-07	0.000183021	0.000167438	DLX5/GLI3/HOXA4/HOXA9/HOXB8/HOXC11/HOXC4/HOXC8/HOXC9/P2RX7/PAX5/SATB2/SFRP1/SIX2/SIX4/TFAP2A	16
BP	GO:0048568	embryonic organ development	23/295	449/18903	6.68925e-07	0.000187238	0.000171296	ATOH1/CRB2/DLX5/EOMES/GATA4/GJB6/GLI3/HOXA4/HOXA9/HOXB8/HOXC11/HOXC4/HOXC9/PAX5/PITX2/SATB2/SIX2/SIX4/SOX15/TFAP2A/TTPA/WNT7B/ZFPM2	23
BP	GO:0009954	proximal/distal pattern formation	7/295	34/18903	7.87138e-07	0.000201967	0.00018477	GLI3/HOXA9/HOXC10/HOXC11/HOXC9/IRX3/TP63	7
BP	GO:0048562	embryonic organ morphogenesis	17/295	294/18903	4.04624e-06	0.000958338	0.000876741	ATOH1/CRB2/DLX5/GATA4/GJB6/GLI3/HOXA4/HOXA9/HOXB8/HOXC11/HOXC4/HOXC9/PAX5/SATB2/SIX2/SIX4/TFAP2A	17
BP	GO:0043588	skin development	17/295	302/18903	5.78386e-06	0.00127204	0.00116373	ABCA12/DKK1/KRT16/KRT4/KRT5/KRT6A/KRT6C/KRT7/S100A7/SCEL/SPRR1A/SPRR1B/SPRR2D/SPRR2E/SPRR3/TGM1/TP63	17
BP	GO:0071466	cellular response to xenobiotic stimulus	13/295	183/18903	6.28499e-06	0.0012901	0.00118025	AADAC/AKR1C1/APOBEC3A/CYP1B1/CYP4F2/DPEP1/FMO1/FMO2/GSTA1/NAT2/NKX3-1/NR1I2/S100A12	13
BP	GO:0045109	intermediate filament organization	8/295	69/18903	1.17219e-05	0.00225573	0.00206367	KRT13/KRT14/KRT16/KRT4/KRT5/KRT6A/KRT6C/KRT7	8
BP	GO:0001655	urogenital system development	18/295	360/18903	1.55863e-05	0.00277925	0.00254261	COL4A4/DYNC2H1/FOXD1/GLI3/HOXA9/HOXC11/IRX3/LRRK2/NKX3-1/PTPRO/PYGO1/SERPINB7/SFRP1/SIX2/SIX4/TFAP2A/TP63/WNT7B	18
BP	GO:0006805	xenobiotic metabolic process	10/295	118/18903	1.62476e-05	0.00277925	0.00254261	AADAC/AKR1C1/CYP1B1/CYP4F2/FMO1/FMO2/GSTA1/NAT2/NR1I2/S100A12	10
BP	GO:0001822	kidney development	16/295	309/18903	3.04246e-05	0.00493039	0.0045106	COL4A4/DYNC2H1/FOXD1/GLI3/HOXC11/IRX3/LRRK2/NKX3-1/PTPRO/PYGO1/SERPINB7/SFRP1/SIX2/SIX4/TFAP2A/WNT7B	16
BP	GO:0072001	renal system development	16/295	318/18903	4.29688e-05	0.00661505	0.00605182	COL4A4/DYNC2H1/FOXD1/GLI3/HOXC11/IRX3/LRRK2/NKX3-1/PTPRO/PYGO1/SERPINB7/SFRP1/SIX2/SIX4/TFAP2A/WNT7B	16
BP	GO:0045104	intermediate filament cytoskeleton organization	8/295	89/18903	7.56428e-05	0.0110907	0.0101464	KRT13/KRT14/KRT16/KRT4/KRT5/KRT6A/KRT6C/KRT7	8
BP	GO:0045103	intermediate filament-based process	8/295	90/18903	8.19145e-05	0.0114643	0.0104882	KRT13/KRT14/KRT16/KRT4/KRT5/KRT6A/KRT6C/KRT7	8
BP	GO:0001656	metanephros development	8/295	92/18903	9.57556e-05	0.0121088	0.0110778	FOXD1/GLI3/HOXC11/IRX3/NKX3-1/SIX2/SIX4/WNT7B	8
BP	GO:0030326	embryonic limb morphogenesis	9/295	118/18903	9.83176e-05	0.0121088	0.0110778	DKK1/DLX5/DYNC2H1/GLI3/HOXA9/HOXC10/HOXC11/TFAP2A/TP63	9
BP	GO:0035113	embryonic appendage morphogenesis	9/295	118/18903	9.83176e-05	0.0121088	0.0110778	DKK1/DLX5/DYNC2H1/GLI3/HOXA9/HOXC10/HOXC11/TFAP2A/TP63	9
BP	GO:0018149	peptide cross-linking	5/295	36/18903	0.000226893	0.0268694	0.0245816	SPRR1A/SPRR1B/SPRR2E/SPRR3/TGM1	5
BP	GO:0035282	segmentation	8/295	106/18903	0.00025712	0.0293212	0.0268247	CRB2/DKK1/DMRT2/IRX3/NKD1/NKX3-1/SFRP1/TDGF1	8
BP	GO:0001708	cell fate specification	8/295	109/18903	0.000311143	0.0342146	0.0313015	ATOH1/DKK1/EOMES/GLI3/HOXC10/SIX2/SOX2/TBX10	8
BP	GO:0007586	digestion	9/295	139/18903	0.000339126	0.0360058	0.0329401	AKR1C1/AKR1C2/APOA1/AQP5/FABP1/GKN1/MUC6/PGC/VSIG1	9
BP	GO:0090596	sensory organ morphogenesis	13/295	272/18903	0.000366343	0.0370334	0.0338803	AQP5/ATOH1/CRB2/DIO3/DLX5/GJB6/GLI3/NKD1/PITX2/SDK2/SIX2/SIX4/TFAP2A	13
BP	GO:0061053	somite development	7/295	86/18903	0.000393799	0.0370334	0.0338803	CRB2/DKK1/DMRT2/NKD1/NKX3-1/SFRP1/SIX4	7
BP	GO:0035107	appendage morphogenesis	9/295	142/18903	0.000396916	0.0370334	0.0338803	DKK1/DLX5/DYNC2H1/GLI3/HOXA9/HOXC10/HOXC11/TFAP2A/TP63	9
BP	GO:0035108	limb morphogenesis	9/295	142/18903	0.000396916	0.0370334	0.0338803	DKK1/DLX5/DYNC2H1/GLI3/HOXA9/HOXC10/HOXC11/TFAP2A/TP63	9
BP	GO:0055123	digestive system development	9/295	143/18903	0.000417892	0.0378438	0.0346216	BARX1/CLDN18/CPS1/GATA4/GLI3/PYY/SFRP1/SIX2/TP63	9
BP	GO:0009410	response to xenobiotic stimulus	17/295	432/18903	0.000476495	0.041624	0.03808	AADAC/AKR1C1/APOBEC3A/CPS1/CYP1B1/CYP4F2/DPEP1/FMO1/FMO2/GATA4/GSTA1/NAT2/NKX3-1/NR1I2/P2RX7/S100A12/SFRP1	17
BP	GO:0048736	appendage development	10/295	178/18903	0.000500191	0.041624	0.03808	DKK1/DLX5/DYNC2H1/GLI3/HOXA9/HOXC10/HOXC11/PITX2/TFAP2A/TP63	10
BP	GO:0060173	limb development	10/295	178/18903	0.000500191	0.041624	0.03808	DKK1/DLX5/DYNC2H1/GLI3/HOXA9/HOXC10/HOXC11/PITX2/TFAP2A/TP63	10
BP	GO:0045165	cell fate commitment	13/295	282/18903	0.00051567	0.0417828	0.0382253	ATOH1/DKK1/EOMES/GATA4/GLI3/HOXC10/ONECUT2/SFRP1/SIX2/SOX2/TBX10/TNXB/WNT7B	13
BP	GO:0001756	somitogenesis	6/295	66/18903	0.000568727	0.0449003	0.0410773	CRB2/DKK1/DMRT2/NKD1/NKX3-1/SFRP1	6
BP	GO:0072006	nephron development	9/295	152/18903	0.000651051	0.0497606	0.0455238	COL4A4/FOXD1/GLI3/IRX3/PTPRO/SERPINB7/SIX2/SIX4/WNT7B	9
BP	GO:2000050	regulation of non-canonical Wnt signaling pathway	4/295	26/18903	0.000662613	0.0497606	0.0455238	DKK1/NKD1/SFRP1/TIAM1	4
BP	GO:0048701	embryonic cranial skeleton morphogenesis	5/295	46/18903	0.000726506	0.0532598	0.0487251	GLI3/PAX5/SIX2/SIX4/TFAP2A	5
BP	GO:1904338	regulation of dopaminergic neuron differentiation	3/295	12/18903	0.00074562	0.0533899	0.0488441	DKK1/SFRP1/TIAM1	3
BP	GO:0042403	thyroid hormone metabolic process	4/295	27/18903	0.000768372	0.0537685	0.0491905	DIO3/DUOX1/DUOXA1/TG	4
BP	GO:0060993	kidney morphogenesis	7/295	97/18903	0.00081418	0.0545709	0.0499246	FOXD1/GLI3/IRX3/LRRK2/SIX2/SIX4/WNT7B	7
BP	GO:0051346	negative regulation of hydrolase activity	15/295	373/18903	0.000815285	0.0545709	0.0499246	APOA1/CRB2/DPEP1/FABP1/HDAC9/LRRK2/MAGEA3/PI15/PLXNB3/R3HDML/SERPINA6/SERPINB2/SERPINB3/SERPINB7/VTN	15
CC	GO:0045177	apical part of cell	25/307	435/19869	1.98841e-08	3.55732e-06	3.50626e-06	ACE2/ADRB2/AQP5/AQP8/ATP1B2/CA4/CRB2/CYP4F2/DPEP1/DUOX1/DYNC2H1/ECRG4/ENPP3/FABP1/FRMD1/GJB6/GP2/GPR143/MAL/PTPRO/SLC26A3/SLC26A9/SLC34A2/SLC6A19/TDGF1	25
CC	GO:0001533	cornified envelope	10/307	59/19869	2.15595e-08	3.55732e-06	3.50626e-06	KRT16/SCEL/SERPINB2/SPRR1A/SPRR1B/SPRR2A/SPRR2D/SPRR2E/SPRR3/TGM1	10
CC	GO:0016324	apical plasma membrane	22/307	368/19869	7.28886e-08	8.01774e-06	7.90266e-06	ACE2/ADRB2/AQP5/ATP1B2/CA4/CRB2/CYP4F2/DPEP1/DUOX1/ECRG4/ENPP3/FRMD1/GJB6/GP2/GPR143/MAL/PTPRO/SLC26A3/SLC26A9/SLC34A2/SLC6A19/TDGF1	22
CC	GO:0005796	Golgi lumen	10/307	106/19869	5.7651e-06	0.000475621	0.000468794	DEFA5/DEFA6/MUC12/MUC5AC/MUC6/OGN/OMD/VTN/WNT7B/ZG16	10
CC	GO:0031225	anchored component of membrane	10/307	169/19869	0.000307946	0.0203245	0.0200327	CA4/DPEP1/GP2/LY6D/LY6G6D/LYPD2/LYPD8/PRSS21/PSCA/TDGF1	10
CC	GO:0042589	zymogen granule membrane	3/307	11/19869	0.000549769	0.0302373	0.0298032	CLCA1/GP2/ZG16	3
CC	GO:0045095	keratin filament	7/307	101/19869	0.000978083	0.0461096	0.0454478	KRT13/KRT14/KRT4/KRT5/KRT6A/KRT6C/KRT7	7
CC	GO:0042588	zymogen granule	3/307	14/19869	0.00117181	0.0483374	0.0476435	CLCA1/GP2/ZG16	3
MF	GO:0001228	DNA-binding transcription activator activity, RNA polymerase II-specific	24/287	468/18432	3.52185e-07	9.97911e-05	9.33718e-05	ATOH1/DLX5/DMRT2/FOXD1/GATA4/HOXA9/HOXC10/HOXC11/HOXC4/IRX3/MEIS2/NR1I2/ONECUT2/ONECUT3/PAX5/PRDM16/SATB2/SIX2/SIX4/SOX2/TFAP2A/TP63/VENTX/ZNF750	24
MF	GO:0001216	DNA-binding transcription activator activity	24/287	472/18432	4.10663e-07	9.97911e-05	9.33718e-05	ATOH1/DLX5/DMRT2/FOXD1/GATA4/HOXA9/HOXC10/HOXC11/HOXC4/IRX3/MEIS2/NR1I2/ONECUT2/ONECUT3/PAX5/PRDM16/SATB2/SIX2/SIX4/SOX2/TFAP2A/TP63/VENTX/ZNF750	24
MF	GO:0030280	structural constituent of skin epidermis	7/287	37/18432	1.42336e-06	0.000230584	0.000215751	KRT4/KRT5/KRT6A/KRT6C/KRT7/SPRR1A/SPRR2E	7
MF	GO:0016709	oxidoreductase activity, acting on paired donors, with incorporation or reduction of molecular oxygen, NAD(P)H as one donor, and incorporation of one atom of oxygen	5/287	40/18432	0.000372239	0.0380748	0.0356256	AKR1C1/AKR1C2/CYP4F2/FMO1/FMO2	5
MF	GO:0005201	extracellular matrix structural constituent	10/287	173/18432	0.000391716	0.0380748	0.0356256	ABI3BP/COL22A1/COL4A4/COL4A5/GP2/MUC5AC/MUC6/OGN/TNXB/VTN	10
MF	GO:0032052	bile acid binding	3/287	11/18432	0.000561882	0.0455125	0.0425848	AKR1C1/AKR1C2/FABP1	3
