# Supplementary material for: Identification of cuproptosis-related lncRNAs to predict prognosis and immune infiltration characteristics in alimentary tract malignancies
Source: BMC Bioinformatics. 2023 May 4;24:184. doi: 10.1186/s12859-023-05314-z (PMC10161432; doi:10.1186/s12859-023-05314-z)
Supplement: Supplementary file 4 — Additional file 4. KEGG analysis of the DEGs. [file 12859_2023_5314_MOESM4_ESM.xlsx]

## Sheet: KEGG
ID	Description	GeneRatio	BgRatio	pvalue	p.adjust	qvalue	geneID	Count
hsa04974	Protein digestion and absorption	7/122	103/8223	0.000812982	0.127994	0.123247	ACE2/ATP1B2/COL22A1/COL4A4/COL4A5/MEP1A/SLC6A19	7
hsa04978	Mineral absorption	5/122	60/8223	0.00188517	0.127994	0.123247	ATP1B2/SLC26A3/SLC26A9/SLC34A2/SLC6A19	5
hsa00140	Steroid hormone biosynthesis	5/122	62/8223	0.00218171	0.127994	0.123247	AKR1C1/AKR1C2/CYP1B1/SULT1E1/UGT2B17	5
hsa05204	Chemical carcinogenesis - DNA adducts	5/122	69/8223	0.00349012	0.128174	0.123421	AKR1C2/CYP1B1/GSTA1/NAT2/UGT2B17	5
hsa04975	Fat digestion and absorption	4/122	43/8223	0.0036413	0.128174	0.123421	APOA1/FABP1/LIPF/PLA2G12B	4
hsa05150	Staphylococcus aureus infection	5/122	96/8223	0.0138491	0.402551	0.387624	DEFA5/DEFA6/KRT13/KRT14/KRT16	5
hsa04972	Pancreatic secretion	5/122	102/8223	0.0176017	0.402551	0.387624	ATP1B2/CLCA1/CLCA2/PLA2G12B/SLC26A3	5
hsa04550	Signaling pathways regulating pluripotency of stem cells	6/122	143/8223	0.0194013	0.402551	0.387624	DLX5/LEFTY1/LIFR/POU5F1B/SOX2/WNT7B	6
hsa00982	Drug metabolism - cytochrome P450	4/122	72/8223	0.0218785	0.402551	0.387624	FMO1/FMO2/GSTA1/UGT2B17	4
hsa00430	Taurine and hypotaurine metabolism	2/122	16/8223	0.0228722	0.402551	0.387624	FMO1/FMO2	2
hsa00910	Nitrogen metabolism	2/122	17/8223	0.0256737	0.410779	0.395547	CA4/CPS1	2
hsa00980	Metabolism of xenobiotics by cytochrome P450	4/122	78/8223	0.0283639	0.416004	0.400578	AKR1C1/CYP1B1/GSTA1/UGT2B17	4
